# Supplementary material for: Allium sativum L. regulates in vitro IL-17 gene expression in human peripheral blood mononuclear cells
Source: BMC Complement Altern Med. 2016 Sep 29;16:377. doi: 10.1186/s12906-016-1365-9 (PMC5041567; doi:10.1186/s12906-016-1365-9)
Supplement: Additional file 2: — Raw data of MTT assays. (XLSX 10 kb) [file 12906_2016_1365_MOESM2_ESM.xlsx]

## Sheet: MTT assays
	data presented in OD
Donor 1
	unstimulated cells
	A.S. extract (µg/ml)		0	0.5	1	2	4
			0.164	0.146	0.131	0.034	0.034
			0.169	0.146	0.118	0.029	0.029
			0.161	0.151	0.12	0.036	0.036
	PHA stimulated cells
	A.S. extract (µg/ml)		0	0.5	1	2	4
			0.348	0.258		0.253	0.014
			0.337	0.278	0.229	0.269	0.018
			0.31	0.279	0.216	0.246	0.02
Donor 2
	unstimulated cells
	A.S. extract (µg/ml)		0	0.5	1	2	4
			0.152	0.179	0.153	0.113	0.026
			0.158	0.199	0.179	0.11	0.017
			0.163	0.185	0.167	0.118	0.009
	PHA stimulated cells
	A.S. extract (µg/ml)		0	0.5	1	2	4
			0.684	0.114	0.228	0.234	0.009
			0.724	0.27		0.216	0.007
			0.665		0.152	0.213	0.011
Donor 3
	unstimulated cells
	A.S. extract (µg/ml)		0	0.5	1	2	4
			0.401	0.337	0.328	0.226	0.097
			0.347	0.261	0.249	0.212	0.116
			0.291	0.274	0.232	0.277	0.086
	PHA stimulated cells
	A.S. extract (µg/ml)		0	0.5	1	2	4
			0.996	0.162	0.878	0.486	0.195
			1.2	0.938	0.381	0.979	0.217
			1.488	0.922	0.847	0.721	0.083
	OKT-3 stimulated cells
	A.S. extract (µg/ml)		0	0.5	1	2	4
			0.692	0.683	0.398	0.473	0.167
			0.831	0.648	0.626	0.645	0.08
			0.888	0.53	0.777	0.637	0.103
Donor 4
	unstimulated cells
	A.S. extract (µg/ml)		0	0.5	1	2	4
			0.13	0.257	0.139	0.083	0.068
			0.104	0.184	0.104	0.08	0.022
			0.079	0.151		0.087	0.02
	PHA stimulated cells
	A.S. extract (µg/ml)		0	0.5	1	2	4
			0.474	0.543	0.43	0.364	0.032
			0.547	0.556	0.488	0.433	0.02
			0.404	0.474	0.333	0.187	0.024
	OKT-3 stimulated cells
	A.S. extract (µg/ml)		0	0.5	1	2	4
			0.218	0.208	0.174	0.115	0.005
			0.182	0.194	0.237	0.104	0.008
			0.184	0.147		0.161	0.004
Donor 5
	unstimulated cells
	A.S. extract (µg/ml)		0	0.5	1	2	4
			0.317	0.345	0.324	0.38	0.32
			0.237	0.256	0.24	0.237	0.288
			0.214	0.216	0.28	0.185	0.215
	PHA stimulated cells
	A.S. extract (µg/ml)		0	0.5	1	2	4
			0.784	0.742	0.733	0.705	0.261
			0.799	0.782	0.736	0.612	0.291
			0.723	0.663	0.789	0.679	0.336
	OKT-3 stimulated cells
	A.S. extract (µg/ml)		0	0.5	1	2	4
			0.531	0.596	0.533	0.43	0.173
			0.636	0.483	0.531	0.619	0.18
			0.634	0.522	0.68	0.473	0.166
