# Supplementary material for: Allium sativum L. regulates in vitro IL-17 gene expression in human peripheral blood mononuclear cells
Source: BMC Complement Altern Med. 2016 Sep 29;16:377. doi: 10.1186/s12906-016-1365-9 (PMC5041567; doi:10.1186/s12906-016-1365-9)
Supplement: Additional file 3: — Raw data of cell proliferation using flow cytometry. (XLSX 14 kb) [file 12906_2016_1365_MOESM3_ESM.xlsx]

## Sheet: Donor 1
	Cell proliferation assay using flux cytometry
		gated population	%	G0	cell devision %		gated population	%	G0	cell devision %		gated population	%	G0	cell devision %
		total Lymphocytes	73.4	97.3	1.27		total Lymphocytes	67.3	97.6	0.997		total Lymphocytes	67	98.1	0.69
		LTCD4	45.3	96.9	0.117		LTCD4	44.5	96.2	0.767		LTCD4	30.8	95	0.467
		LTCD8	24.7	94.4	5.05		LTCD8	17.8	91.7	9.92		LTCD8	25	93.9	6.08
	untreated cells					Cells + 0.5 µg/ml					Cells + 1µg/ml
		total Lymphocytes	58.5	40.7	55.8		total Lymphocytes	60.8	43.3	51.4		total Lymphocytes	55.2	42.1	52.4
		LTCD4	40.5	19.7	74.2		LTCD4	38.8	19.4	72.7		LTCD4	38.4	18.4	72.7
		LTCD8	33.1	46.2	52.2		LTCD8	33.4	50.5	47.7		LTCD8	33.4	47.6	50.5
	Cells + PHA					Cells + PHA+ 0.5 µg/ml					Cells + PHA+ 1µg/ml
		total Lymphocytes	69.9	97.8	1.08		total Lymphocytes	71.7	97.5	1.01		total Lymphocytes	64.6	97.6	1.04
		LTCD4	45.8	96.1	0.542		LTCD4	41.9	95.4	1.5		LTCD4	44.1	96	1.35
		LTCD8	26.4	93.4	6.68		LTCD8	25.7	94.8	5.94		LTCD8	25.3	92.7	6.92
	Cells + OKT-3					Cells + OKT-3+0.5µg/ml					Cells + OKT-3 + 1µg/ml

## Sheet: Donor 2
Cell proliferation assay using flux cytometry
		gated population	%	G0	cell devision %		gated population	%	G0	cell devision %		gated population	%	G0	cell devision %
		total Lymphocytes	83.8				total Lymphocytes	80.9				total Lymphocytes	78.5
	untreated cells	LTCD4	60	99.2	1.54	Cells + 1µg/ml	LTCD4	65.6	99.2	2.34	Cells + 2 µg/ml	LTCD4	62.1	98.8	1.9
		LTCD8	21.7	98.4	1.57		LTCD8	17.5	98.5	1.21		LTCD8	21.3	98.6	1.04
		total Lymphocytes	71.8				total Lymphocytes	71.3				total Lymphocytes	73.4
	Cells + PHA	LTCD4	62.3	14.4	86	Cells + PHA+ 1µg/ml	LTCD4	58	14.2	86.2	Cells + PHA+ 2µg/ml	LTCD4	63.7	12.7	88.5
		LTCD8	28.6	25.5	74.5		LTCD8	31.3	29.1	70.7		LTCD8	25.8	26.5	73.5
		total Lymphocytes	81.8				total Lymphocytes	80.2				total Lymphocytes	79.5
	Cells + OKT-3	LTCD4	67.3	42.8	58	Cells + OKT-3 + 1µg/ml	LTCD4	64.6	37	64.2	Cells + OKT-3 + 2µg/ml	LTCD4	69	33.9	66.7
		LTCD8	20.1	58.6	41.4		LTCD8	19.9	56.9	43.1		LTCD8	19.3	54.5	45.5

## Sheet: Donor 3
Cell proliferation assay using flux cytometry
		gated population	%	G0	cell devision %		gated population	%	G0	cell devision %		gated population	%	G0	cell devision %
		total Lymphocytes	66.3				total Lymphocytes	64.9				total Lymphocytes	54.8
	untreated cells	LTCD4	57.8	94.9	0.341	Cells + 1µg/ml	LTCD4	61.5	96.8	0	Cells + 2 µg/ml	LTCD4	64.7	95.3	0
		LTCD8	33.1	89.9	0		LTCD8	26.2	84.7	0.392		LTCD8	25.3	89.3	0
		total Lymphocytes	30.2				total Lymphocytes	27.8				total Lymphocytes	24.1
	Cells + PHA	LTCD4	53.3	20.1	83.5	Cells + PHA+ 1µg/ml	LTCD4	61	11.5	87.7	Cells + PHA+ 2µg/ml	LTCD4	55.3	18.5	80.8
		LTCD8	30	32.9	66.4		LTCD8	31.5	21.2	78.8		LTCD8	34	40	58.8
		total Lymphocytes	60.4				total Lymphocytes	60.5				total Lymphocytes	60.2
	Cells + OKT-3	LTCD4	62.4	66	31.9	Cells + OKT-3 + 1µg/ml	LTCD4	64.1	64.2	33	Cells + OKT-3 + 2µg/ml	LTCD4	64	68.2	30.5
		LTCD8	22.9	85.8	11.3		LTCD8	22.9	68.5	25.4		LTCD8	23.1	78.9	16

## Sheet: Donor 4
Cell proliferation assay using flux cytometry
	gated population	%	G0	cell devision %		gated population	%	G0	cell devision %		gated population	%	G0	cell devision %
	total Lymphocytes	67.4				total Lymphocytes	67.4				total Lymphocytes	67.1
	LTCD4	55.2	92.2	5.07	Cells + 1µg/ml	LTCD4	55.5	95.5	2.7	Cells + 2 µg/ml	LTCD4	55.2	92.1	5.35
	LTCD8	20.9	96.4	0		LTCD8	19.7	94.7	0.76		LTCD8	20.4	94.3	3.07
	total Lymphocytes	57.7				total Lymphocytes	54.6				total Lymphocytes	53.3
	LTCD4	52.9	16.2	82.9	Cells + PHA+ 1µg/ml	LTCD4	51.2	14.7	84.2	Cells + PHA+ 2µg/ml	LTCD4	52.2	16.5	82.2
	LTCD8	30.8	21.6	78.7		LTCD8	33.5	20.3	79.5		LTCD8	33.3	26.8	73.4
	total Lymphocytes	71.4				total Lymphocytes	68.8				total Lymphocytes	65.4
	LTCD4	54.5	59	39.4	Cells + OKT-3 + 1µg/ml	LTCD4	56.3	53.3	45.2	Cells + OKT-3 + 2µg/ml	LTCD4	55.1	65.3	32.5
	LTCD8	19.9	69.5	31.4		LTCD8	21.8	69.2	30.8		LTCD8	21	76.5	23.5
