# Supplementary material for: Allium sativum L. regulates in vitro IL-17 gene expression in human peripheral blood mononuclear cells
Source: BMC Complement Altern Med. 2016 Sep 29;16:377. doi: 10.1186/s12906-016-1365-9 (PMC5041567; doi:10.1186/s12906-016-1365-9)
Supplement: Additional file 4: — Raw data of gene expression by real time RTPCR. (XLSX 17 kb) [file 12906_2016_1365_MOESM4_ESM.xlsx]

## Sheet: IL-17 
	gene expression quantification using qRT-PCR
Donor 1						donor2					donor 3					donor4
	IL-17					IL-17					Il-17					IL-17
	Sample Name	Target Name	Cт	Mean Ct		Sample Name	Target Name	Cт	Mean Ct		Sample Name	Target Name	Cт	Mean Ct		Sample Name	Target Name	Cт	Mean Ct
	c-	b-actin	24.989			c-	b-actin	Undetermined			c-	b-actin	30.8879			c-	b-actin	32.2459
	c-	b-actin	24.2099	24.5995		c-	b-actin	22.7425	22.7425		c-	b-actin	29.3801	24.5995		c-	b-actin	31.2791	31.7625
	c-	IL-17	31.36			c-	IL-17	30.8438			c-	IL-17	Undetermined			c-	IL-17	34.6705
	c-	IL-17	32.7089	32.0345		c-	IL-17	30.7764	30.8101		c-	IL-17	31.6794	32.0345		c-	IL-17	33.8929	34.2817
	1µg/ml	b-actin	24.9031			1µg/ml	b-actin	23.8316			1µg/ml	b-actin	30.5912			1µg/ml	b-actin	34.0709
	1µg/ml	b-actin	24.0916	24.4973		1µg/ml	b-actin	23.9137	23.8726		1µg/ml	b-actin	28.6168	24.4973		1µg/ml	b-actin	33.0845	33.5777
	1µg/ml	IL-17	28.9649			1µg/ml	IL-17	30.873			1µg/ml	IL-17	27.0544			1µg/ml	IL-17	33.1262
	1µg/ml	IL-17	31.0798	30.0224		1µg/ml	IL-17	29.5302	30.2016		1µg/ml	IL-17	28.661	30.0224		1µg/ml	IL-17	33.1583	33.1422
	0.5 µg/ml	b-actin	26.6841			0.5 µg/ml	b-actin	27.1927			0.5 µg/ml	b-actin	28.2118			0.5 µg/ml	b-actin	33.9304
	0.5 µg/ml	b-actin	26.2832	26.4836		0.5 µg/ml	b-actin	24.8336	26.0131		0.5 µg/ml	b-actin	26.1339	26.4836		0.5 µg/ml	b-actin	33.3425	33.6364
	0.5 µg/ml	IL-17	29.743			0.5 µg/ml	IL-17	29.9684			0.5 µg/ml	IL-17	28.3844			0.5 µg/ml	IL-17	33.1551
	0.5 µg/ml	IL-17	31.3325	30.5378		0.5 µg/ml	IL-17	Undetermined	29.9684		0.5 µg/ml	IL-17	27.2091	30.5378		0.5 µg/ml	IL-17	32.578	32.8666
	C+	b-actin	28.4179			C+	b-actin	21.0851			C+	b-actin	31.0299			C+	b-actin	32.0248
	C+	b-actin	27.2826	27.8502		C+	b-actin	22.9671	22.0261		C+	b-actin	31.0995	27.8502		C+	b-actin	33.8061	32.9155
	C+	IL-17	32.1519			C+	IL-17	33.0475			C+	IL-17	23.8088			C+	IL-17	Undetermined
	C+	IL-17	29.8858	31.0188		C+	IL-17	30.3169	31.6822		C+	IL-17	24.2386	31.0188		C+	IL-17	25.7696	25.7696
	1µg/ml+	b-actin	23.8415			1µg/ml+	b-actin	21.7096			1µg/ml+	b-actin	32.6571			1µg/ml+	b-actin	32.0969
	1µg/ml+	b-actin	22.8721	23.3568		1µg/ml+	b-actin	20.6015	21.1556		1µg/ml+	b-actin	32.9798	23.3568		1µg/ml+	b-actin	30.5819	31.3394
	1µg/ml+	IL-17	29.8358			1µg/ml+	IL-17	31.9973			1µg/ml+	IL-17	32.8952			1µg/ml+	IL-17	34.0928
	1µg/ml+	IL-17	28.7116	29.2737		1µg/ml+	IL-17	33.2277	32.6125		1µg/ml+	IL-17	31.7946	29.2737		1µg/ml+	IL-17	26.8739	30.4834
	0.5µg/ml+	b-actin	23.9276			0.5µg/ml+	b-actin	22.1692			0.5µg/ml+	b-actin	31.2007			0.5µg/ml+	b-actin	31.7928
	0.5µg/ml+	b-actin	23.8395	23.8835		0.5µg/ml+	b-actin	21.2656	21.7174		0.5µg/ml+	b-actin	31.8621	23.8835		0.5µg/ml+	b-actin	33.9712	32.882
	0.5µg/ml+	IL-17	30.9064			0.5µg/ml+	IL-17	36			0.5µg/ml+	IL-17	32.6312			0.5µg/ml+	IL-17	34.5521
	0.5µg/ml+	IL-17	32.8167	31.8615		0.5µg/ml+	IL-17	36	36		0.5µg/ml+	IL-17	Undetermined	31.8615		0.5µg/ml+	IL-17	Undetermined	34.5521
	C- = untreated cells
	c+ = stimulated cells with PHA
	1µg/ml = un stimulated cells treated with 1µg/ml of A.S. extract
	0.5 µg/ml = unstimulated cells treated with 0.5µg/ml of A.S. extract
	1 µg/ml+ = stimulated cells with PHA and treated with 1µg/ml of A.S. extract
	0.5µg/ml+= stimulated cells with PHA and treated with 0.5%g/ml of A.S. extract

## Sheet: IL-4
	donor1					donor2					donor3					donor4					donor5
	Sample Name	Target Name	Cт	mean Ct		Sample Name	Target Name	Cт	mean Ct		Sample Name	Target Name	Cт	mean Ct		Sample Name	Target Name	Cт	mean Ct		Sample Name	Target Name	Cт	mean Ct
	c-	b-actin	24.989			c-	b-actin	22.7425			c-	b-actin	30.8879			c-	b-actin	32.2459			c-	b-actin	33.1925
	c-	b-actin	24.2099	24.5995		c-	b-actin	22.7425	22.7425		c-	b-actin	29.3801	30.134		c-	b-actin	31.2791	31.7625		c-	b-actin	33.1069	33.1497
	c-	IL-4	32.1679			c-	IL-4	33.5522			c-	IL-4	32.5151			c-	IL-4	32.2723			c-	IL-4	32.3398
	c-	IL-4	33.289	32.7285		c-	IL-4	33.5522	33.5522		c-	IL-4	32.5912	32.5532		c-	IL-4	31.952	32.1121		c-	IL-4	31.2296	31.7847
	1µg/ml	b-actin	24.9031			1µg/ml	b-actin	23.8316			1µg/ml	b-actin	30.5912			1µg/ml	b-actin	34.0709			1µg/ml	b-actin	32.8177
	1µg/ml	b-actin	24.0916	24.4973		1µg/ml	b-actin	23.9137	23.8726		1µg/ml	b-actin	28.6168	29.604		1µg/ml	b-actin	33.0845	33.5777		1µg/ml	b-actin	32.697	32.7574
	1µg/ml	IL-4	32.4378			1µg/ml	IL-4	35.9334			1µg/ml	IL-4	33.6911			1µg/ml	IL-4	33.5237			1µg/ml	IL-4	31.9642
	1µg/ml	IL-4	33.0069	32.7224		1µg/ml	IL-4	33.5446	34.739		1µg/ml	IL-4	34.0198	33.8555		1µg/ml	IL-4	32.6824	33.1031		1µg/ml	IL-4	32.4751	32.2197
	0.5 µg/ml	b-actin	26.6841			0.5 µg/ml	b-actin	27.1927			0.5 µg/ml	b-actin	28.2118			0.5 µg/ml	b-actin	33.9304			0.5 µg/ml	b-actin	33.4271
	0.5 µg/ml	b-actin	26.2832	26.4836		0.5 µg/ml	b-actin	24.8336	26.0131		0.5 µg/ml	b-actin	26.1339	27.1729		0.5 µg/ml	b-actin	33.3425	33.6364		0.5 µg/ml	b-actin	33.5835	33.5053
	0.5 µg/ml	IL-4	32.2045			0.5 µg/ml	IL-4	33.7924			0.5 µg/ml	IL-4	33.2417			0.5 µg/ml	IL-4	32.7678			0.5 µg/ml	IL-4	33.1117
	0.5 µg/ml	IL-4	33.4082	32.8064		0.5 µg/ml	IL-4	Undetermined	33.7924		0.5 µg/ml	IL-4	32.756	32.9989		0.5 µg/ml	IL-4	32.3975	32.5827		0.5 µg/ml	IL-4	35.2571	34.1844
	C+	b-actin	28.4179			C+	b-actin	21.0851			C+	b-actin	31.0299			C+	b-actin	32.0248			C+	b-actin	32.5117
	C+	b-actin	27.2826	27.8502		C+	b-actin	22.9671	22.0261		C+	b-actin	31.0995	31.0647		C+	b-actin	33.8061	32.9155		C+	b-actin	34.2155	33.3636
	C+	IL-4	32.6391			C+	IL-4	34.377			C+	IL-4	33.658			C+	IL-4	32.6143			C+	IL-4	31.465
	C+	IL-4	32.381	32.5101		C+	IL-4	34.5274	34.4522		C+	IL-4	32.9582	33.3081		C+	IL-4	33.0127	32.8135		C+	IL-4	31.6863	31.5757
	1µg/ml+	b-actin	23.8415			1µg/ml+	b-actin	20.6015			1µg/ml+	b-actin	32.6571			1µg/ml+	b-actin	32.0969			1µg/ml+	b-actin	33.2531
	1µg/ml+	b-actin	22.8721	23.3568		1µg/ml+	b-actin	31.9973	26.2994		1µg/ml+	b-actin	32.9798	32.8185		1µg/ml+	b-actin	30.5819	31.3394		1µg/ml+	b-actin	32.2909	32.772
	1µg/ml+	IL-4	33.2116			1µg/ml+	IL-4	33.6151			1µg/ml+	IL-4	32.9231			1µg/ml+	IL-4	33.1303			1µg/ml+	IL-4	33.0425
	1µg/ml+	IL-4	32.6589	32.9352		1µg/ml+	IL-4	34.0062	33.8107		1µg/ml+	IL-4	33.8251	33.3741		1µg/ml+	IL-4	32.1711	32.6507		1µg/ml+	IL-4	32.9005	32.9715
	0.5µg/ml+	b-actin	32.6589			0.5µg/ml+	b-actin	22.1692			0.5µg/ml+	b-actin	31.2007			0.5µg/ml+	b-actin	31.7928			0.5µg/ml+	b-actin	32.1788
	0.5µg/ml+	b-actin	23.9276	28.2932		0.5µg/ml+	b-actin	21.2656	21.7174		0.5µg/ml+	b-actin	31.8621	31.5314		0.5µg/ml+	b-actin	33.9712	32.882		0.5µg/ml+	b-actin	32.6483	32.4136
	0.5µg/ml+	IL-4	23.8395			0.5µg/ml+	IL-4	34.601			0.5µg/ml+	IL-4	32.9517			0.5µg/ml+	IL-4	32.2789			0.5µg/ml+	IL-4	32.1198
	0.5µg/ml+	IL-4	32.1187	27.9791		0.5µg/ml+	IL-4	33.507	34.054		0.5µg/ml+	IL-4	33.405	33.1783		0.5µg/ml+	IL-4	31.9812	32.1301		0.5µg/ml+	IL-4	34.1085	33.1141
	C- = untreated cells
	c+ = stimulated cells with PHA
	1µg/ml = un stimulated cells treated with 1µg/ml of A.S. extract
	0.5 µg/ml = unstimulated cells treated with 0.5µg/ml of A.S. extract
	1 µg/ml+ = stimulated cells with PHA and treated with 1µg/ml of A.S. extract
	0.5µg/ml+= stimulated cells with PHA and treated with 0.5%g/ml of A.S. extract
